# Supplementary material for: Evaluating the Oxidation Rate of Reduced Ferredoxin in Arabidopsis thaliana Independent of Photosynthetic Linear Electron Flow: Plausible Activity of Ferredoxin-Dependent Cyclic Electron Flow around Photosystem I
Source: Int J Mol Sci. 2023 Jul 29;24(15):12145. doi: 10.3390/ijms241512145 (PMC10419245; doi:10.3390/ijms241512145)
Supplement: Supplementary file 1 [file ijms-24-12145-s001.zip]

Archive with 1 entries (1 files):
- ijms-2472207-supplementary.pdf
